# Supplementary material for: Novel polymorphic and copy number diversity in the antibody IGH locus of South African individuals
Source: Immunogenetics. 2024 Dec 4;77(1):6. doi: 10.1007/s00251-024-01363-7 (PMC11615098; doi:10.1007/s00251-024-01363-7)
Supplement: Supplementary file 2 — Supplementary file2 (XLSX 12 KB) [file 251_2024_1363_MOESM2_ESM.xlsx]

## Sheet: Table 1
Table 1: Primers for germline NGS. Primers designed to amplify germline IGHV genes, grouped by target subgroup. The number of genes expected to be amplified by a particular primer pair or grouping is indicated as well as the amplicon size expected to be produced.
Subgroup	Primer Name	Annealing Temperature (C)	Number of Target IGHV Genes	Pooling Ratio	Sequence (5' → 3')	Expected Amplicon Size (bp)	Sequencing Platform
IGHV 1	Multi Forward	65	4	1:2	TGTGCCCTGAGAGCATCACCCA	~570	Illumina MiSeq
	1-2 Reverse				AGCACAGCTGCCTCCTCCCTKG
	1-3 Reverse				AGCACAGCTGCTTCCCCCCTGG
	1-18 Reverse				AGTGCAGCTGCCTCCTCCCTGG
	1-45 Reverse				AGTGAAGCTGCCTCCTCCTTGG
	1-46 Forward		1	1:2	CCACATCCCTTCTCTACAGAAG
	1-46 Reverse				GCACAGCTGACTCCTCCCTCAG
	1-24 Forward		1		CCCAGAGACCATCACACAACAGC
	1-24 Reverse				CACAGCTGCCTCATTCCTCAG
	1-69 Forward		2		ATTCCTCCTCTRAAGAAGCCCC
	1-69 Reverse				GCACAGCTGCCTYCTYCCTCAG
	1-58 Forward		1		AACCACATCCCTCCGCTAGAG
	1-58 Reverse				GTACAGCTGCCTCCTTCCTGG
IGHV 2	Forward	62		1:10	TCACTGCTCCTCACCACAGATG	~860	Pacific Bioscience Sequel 1
	Reverse 1		2		TTTCATGCTSAATCTTTGTCAA
	Reverse 2		1		TTTCATGCTGAATGTTTGACAA
IGHV 3	Forward	65		5:10	GACCCTGCAGSTCTSRGAG	~640
	Reverse 1		7		CTGATCAGTGGCTCCTGAGC
	Reverse 2		2		TGACTCTGATCAGYGGGTCC
	Reverse 3		2		TCCTGGGACCTGTCCCGYMC
	Reverse 4		1		CCTATGCTCAGTGTGTCTTGAG
	Reverse 5		2		TGCCCTGGAGACAGCCCCGTG
	Reverse 6		2		TGGACTTGCCCCTGGGGACAG
	Reverse 7		2		TCTCAGATGCCCCTGCAGCG
	Reverse 8		2		CCTCCTGTCTTCCTGCAGGG
	Reverse 9		1		TCGCCCAGTGTTCCTGCAGG
IGHV 4	Forward 1	64	10	2.5:10	AGACTGGGGSCTCCCTCMTC	~850
	Forward 2		1		AGACTGGCGCCTCTCTCATC
	Reverse 1				ATGTGAGGAAGYAGAACCACAS
IGHV 5	Forward	60	3	01:10:00	GATTTATCACCTTCACAGGGTC	~880
	Reverse				GGACACAAACAGCCAGTGTTTC
IGHV 6	Forward	65	1	0.5:10	GTTTCCTGTTTAAATGTAGCC	~880
	Reverse				TAGAACTTCTTTGAGGCACACTG
