# Supplementary material for: Novel polymorphic and copy number diversity in the antibody IGH locus of South African individuals
Source: Immunogenetics. 2024 Dec 4;77(1):6. doi: 10.1007/s00251-024-01363-7 (PMC11615098; doi:10.1007/s00251-024-01363-7)
Supplement: Supplementary file 3 — Supplementary file3 (XLSX 8 KB) [file 251_2024_1363_MOESM3_ESM.xlsx]

## Sheet: ighv_gene_tab
Table 2: IGHV Alleles Detected This table lists the genes and alleles detected in this study. For representation and analysis, alleles of genes with a designated "D" at the end were treated as alleles of the original gene without "D", e.g. IGHV2-70D and IGHV2-70. This is because these genes are duplications of the original gene. However, these alleles are preserved here so they can be matched wit…
IGHV Gene	Germline Alleles	Transcriptomic Alleles
IGHV1-18	01, p05, 01_T121G	01, 01_A190G
IGHV1-2	02, 06, 04, 05, 02_G301A	02, 04, 06, 06_G34A
IGHV1-24	01	01
IGHV1-3	01, 02, 03, 02_T125G	01, 02
IGHV1-45	02, 03	02
IGHV1-46	01, 03	01, 01_G73A, 03
IGHV1-58	02, p03, 01	02_G61T, 02
IGHV1-69	p30, 10, 14, 04_A163G, 12, p35, p34, 13, p19, p32, p33, 15, p31, p37, 11_A163G, 13_C191T, 15_G48A, 13_G112A, 04_A163G	02, 13_G163A, 02_A18G, 16, 13, 15, 12, 14_G163A, 01, 01_C191T, 04_A244G, 04_A163G, 05
IGHV1-69-2	01, 01_T171C	01, 01_T21C
IGHV1-69D	01	n.d
IGHV2-26	03, 01, p12, 02, p09, 02_G4A, p10	01, 01_C134G, 03
IGHV2-5	05, p11, 01, 02_G60A	01, 02
IGHV2-70	15, p24, 05, p14, 04_C221G, p25, 01, 16, p16, 15_G303A	15, 04, 15_G14A, 16
IGHV2-70D	14	n.d
IGHV3-11	04, 05, 01	04, 01, 05, 06_A240G
IGHV3-13	03, 01, p06	01
IGHV3-15	01	01, 01_G147A
IGHV3-20	04	01, 04
IGHV3-21	n.d	01, 03
IGHV3-23	03, 04, 03_G51T	01, 04
IGHV3-23D	01	n.d
IGHV3-30	p20	02, 02_T201C, 04, 05_G293A, 18
IGHV3-30-3	01	01
IGHV3-30-5	02, 03_G301A	n.d
IGHV3-33	02, 01	01, 08, 06
IGHV3-43	01, p03	01, 02
IGHV3-43D	04, 03	03, 04
IGHV3-48	n.d	01, 03
IGHV3-49	n.d	04, 03
IGHV3-53	02, 01	01, 02
IGHV3-64	n.d	01, 07
IGHV3-64D	n.d	09
IGHV3-66	n.d	01, 02, 01_A193G
IGHV3-7	n.d	01, 03, 05
IGHV3-72	n.d	01, 01_C54T
IGHV3-73	01	01, 02
IGHV3-74	n.d	01, 01_G297A
IGHV3-9	n.d	01, 01_G106A, 03
IGHV4-28	05, p08, 01, p09, 07_T290C, 01_A152C	05
IGHV4-30-2	01, 01_G291A, 01_C21G, 01_G129C	01
IGHV4-30-4	p09	08, 07, 01
IGHV4-31	n.d	03, 03_C198T
IGHV4-34	n.d	01
IGHV4-38-2	p04, 02, 03_A291G, 03_G4C	01, 01_A291G, 03_A291G
IGHV4-39	n.d	01, 07
IGHV4-4	07, p11, 02, 01_C46T, 02_A245C	02, 07, 09
IGHV4-59	01, p19, 08, p15, p18	01, 11, 08, 01_A164G
IGHV4-61	09, 02, 01, 07	02, 09_C163T, 09
IGHV5-10-1	n.d	01
IGHV5-51	p11, 01	01, 03
IGHV6-1	01, p03, 03_C288T, 01_C288T	01
