# Supplementary material for: Novel polymorphic and copy number diversity in the antibody IGH locus of South African individuals
Source: Immunogenetics. 2024 Dec 4;77(1):6. doi: 10.1007/s00251-024-01363-7 (PMC11615098; doi:10.1007/s00251-024-01363-7)
Supplement: Supplementary file 4 — Supplementary file4 (XLSX 14 KB) [file 251_2024_1363_MOESM4_ESM.xlsx]

## Sheet: new_supp_novel
Table 3: Identity of Novel IGHV Alleles A list of the novel alleles identified in this study, along with the dataset that the alleles were identified in, as well as the closest IMGT allele match for each sequence and the identity of the sequence to that allele match. The transcriptomic data has additional columns (on sheet 2) for the number of reads, the length distribution (minimum, maximum and …
Novel Allele Designation	Genbank Sequence ID	Accession Number	Closest IMGT Allele Match	Percentage Identity to Closest Match	Sequence	Read Count	Mean Read Length	Minimum Read Length	Maximum Read Length	Minimum Read Error	Maximum Read Error	Mean Read Error
IGHV1-69*12_G48A	IGHV1-69*novel_2	OR079005	IGHV1-69*12	99.65	atggactggacctggaggttcctctttgtggtggcagcagctacaggtaaggggcttcctagtcctaaggctgaggaagggatcctggtttagttaaagaggattttattcacccctgtgtcctctccacaggtgtccagtcccaggtccagctggtgcagtctggggctgaggtgaagaagcctggatcctcggtgaaggtctcctgcaaggcttctggaggcaccttcagcagctatgctatcagctgggtgcgacaggcccctggacaagggcttgagtggatgggagggatcatccctatctttggtacagcaaactacgcacagaagttccagggcagagtcacgattaccgcggacgaatccacgagcacagcctacatggagctgagcagcc…
IGHV1-3*02_T6C	IGHV1-3*novel_2	OR079011	IGHV1-3*02	99.65	atggactggacctggaggatcctctttttggtggcagcagccacaggtaaggggctgccaaatcccagtgaggaggaagggatcgaagccagtcaagggggcttccatccactcctgtgtcttctctacaggtgtccactcccaggtccagctggtgcagtctggggctgaggtgaagaagcctggggcctcagtgaaggtttcctgcaaggcttctggatacaccttcactagctatgctatgcattgggtgcgccaggcccccggacaaaggcttgagtggatgggatggagcaacgctggcaatggtaacacaaaatattcacaggagttccagggcagagtcaccattaccagggacacatccgcgagcacagcctacatggagctgagcagcct…
IGHV1-3*03_A58G	IGHV1-3*novel1_2	OR079012	IGHV1-3*03	98.96	atggactggacctggaggatcctctttttggtggcagcagccacaggtaaggggctgccaaatcccagtgaggaggaagggatcgaggccagtcaagggggcttccatccactcctgtgtcttctctacaggtgtccactcccaggtccagctggtgcagtctggggctgaggtgaagaagcctggggcctcagtggaggtttcctgcaaggcttctggatacaccttcactagctatgctatgcattgggtgcgccaggcccccagacaaaggcttgagtggatgggatggatcaacgctggcaatggtaacacaaaatattcacaggagttccagggcagagtcaccattaccagggacacatccgcgagcacagcctacatggagctgagcagcct…
IGHV1-69*04_A163G	IGHV1-69*novel.8_1	OR079027	IGHV1-69*04	99.31	atggactggacctggaggttcctctttgtggtggcagcagctacaggtaaggggcttcctagtcctaaggctgaggaagggatcctggtttagttaaagaggattttattcacccctgtgtcctctccacaggtgtccagtcccaggtccagctggtgcagtctggggctgaggtgaagaagcctgggtcctcggtgaaggtctcctgcaaggcttctggaggcaccttcagcagctatgctatcagctgggtgcgacaggcccctggacaagggcttgagtggatgggagggatcatccctatccttggtatagcaaactacgcacagaagttccagggcagagtcacgattaccgcggacgaatccacgagcacagcctacatggagctgagcagcc…
IGHV1-69*11_A163G	IGHV1-69*novel.1_1	OR079028	IGHV1-69*11	99.65	atggactggacctggaggttcctctttgtggtggcagcagctacaggtaaggggcttcctagtcctaaggctgaggaagggatcctggtttagttaaagaggattttattcacccctgtgtcctgtccacaggtgtccagtcccaggtccagctggtgcagtctggggctgaggtgaagaagcctgggtcctcggtgaaggtctcctgcaaggcttctggaggcaccttcagcagctatgctatcagctgggtgcgacaggcccctggacaagggcttgagtggatgggagggatcatccctatccttggtacagcaaactacgcacagaagttccagggcagagtcacgattaccgcggacgaatccacgagcacagcctacatggagctgagcagcc…
IGHV1-69*13_C191T	IGHV1-69*novel.2_1	OR079029	IGHV1-69*13	99.65	atggactggacctggaggttcctctttgtggtggcagcagctacaggtaaggggcttcctagtcctaaggctgaggaagggatcctggtttagttaaagaggattttattcacccctgtgtcctgtccacaggtgtccagtcccaggtccagctggtgcagtctggggctgaggtgaagaagcctgggtcctcagtgaaggtctcctgcaaggcttctggaggcaccttcagcagctatgctatcagctgggtgcgacaggcccctggacaagggcttgagtggatgggagggatcatccctatctttggtatagcaaactacgcacagaagttccagggcagagtcacgattaccgcggacgaatccacgagcacagcctacatggagctgagcagcc…
IGHV1-69*15_G48A	IGHV1-69*novel.4_1	OR079034	IGHV1-69*15	99.65	atggactggacctggaggttcctctttgtggtggcagcagctacaggtaaggggcttcctagtcctaaggctgaggaagggatcctggtttagttaaagaggattttattcacccctgtgtcctctccacaggtgtccagtcccaggtccagctggtgcagtctggggctgaggtgaagaagcctggatcctcggtgaaggtctcctgcaaggcttctggaggcaccttcagcagctatgctatcagctgggtgcgacaggcccctggacaagggcttgagtggatgggaaggatcatccctatctttggtacagcaaactacgcacagaagttccagggcagagtcacgattaccgcggacgaatccacgagcacagcctacatggagctgagcagcc…
IGHV1-69*13_G112A	IGHV1-69*novel.6_1	OR079038	IGHV1-69*13	99.65	atggactggacctggaggttcctctttgtggtggcagcagctacaggtaaggggcttcctagtcctaaggctgaggaagggatcctggtttagttaaagaggattttattcacccctgtgtcctgtccacaggtgtccagtcccaggtccagctggtgcagtctggggctgaggtgaagaagcctgggtcctcagtgaaggtctcctgcaaggcttctggaggcaccttcagcagctatactatcagctgggtgcgacaggcccctggacaagggcttgagtggatgggagggatcatccctatctttggtacagcaaactacgcacagaagttccagggcagagtcacgattaccgcggacgaatccacgagcacagcctacatggagctgagcagcc…
IGHV1-69*04_A163G	IGHV1-69*novel.7_1	OR079043	IGHV1-69*04	99.31	atggactggacctggaggttcctctttgtggtggcagcagctacaggtaaggggcttcctagtcctaaggctgaggaagggatcctggtttagttaaagaggattttattcacccctgtgtcctgtccacaggtgtccagtcccaggtccagctggtgcagtctggggctgaggtgaagaagcctgggtcctcggtgaaggtctcctgcaaggcttctggaggcaccttcagcagctatgctatcagctgggtgcgacaggcccctggacaagggcttgagtggatgggagggatcatccctatccttggtatagcaaactacgcacagaagttccagggcagagtcacgattaccgcggacgaatccacgagcacagcctacatggagctgagcagcc…
IGHV1-18*01_T121G	IGHV1-18*novel_1	OR079045	IGHV1-18*01	99.65	atggactggacctggagcatccttttcttggtggcagcagcaacaggtaacggactccccagtcccagggctgagagagaaaccaggccagtcatgtgagacttcacccactcctgtgtcctctccacaggtgcccactcccaggttcagctggtgcagtctggagctgaggtgaagaagcctggggcctcagtgaaggtctcctgcaaggcttctggttacacctttaccagctatggtatcagcggggtgcgacaggcccctggacaagggcttgagtggatgggatggatcagcgcttacaatggtaacacaaactatgcacagaagctccagggcagagtcaccatgaccacagacacatccacgagcacagcctacatggagctgaggagcctg…
IGHV1-3*03_C309T	IGHV1-3*novel_1	OR079048	IGHV1-3*03	99.65	atggactggacctggaggatcctctttttggtggcagcagccacaggtaaggggctgccaaatcccagtgaggaggaagggatcgaggccagtcaagggggcttccatccactcctgtgtcttctctacaggtgtccactcccaggtccagctggtgcagtctggggctgaggtgaagaagcctggggcctcagtgaaggtttcctgcaaggcttctggatacaccttcactagctatgctatgcattgggtgcgccaggcccccggacaaaggcttgagtggatgggatggatcaacgctggcaatggtaacacaaaatattcacaggagttccagggcagagtcaccattaccagggacacatccgcgagcacagcctacatggagctgagcagcct…
IGHV1-3*02_T125G	IGHV1-3*novel.1_1	OR079049	IGHV1-3*02	99.65	atggactggacctggaggatcctctttttggtggcagcagccacaggtaaggggctgccaaatcccagtgaggaggaagggatcgaagccagtcaagggggcttccatccactcctgtgtcttctctacaggtgtccactcccaggttcagctggtgcagtctggggctgaggtgaagaagcctggggcctcagtgaaggtttcctgcaaggcttctggatacaccttcactagctatgctatgcattgggggcgccaggcccccggacaaaggcttgagtggatgggatggagcaacgctggcaatggtaacacaaaatattcacaggagttccagggcagagtcaccattaccagggacacatccgcgagcacagcctacatggagctgagcagcct…
IGHV1-2*02_G301A	IGHV1-2*novel_1	OR079056	IGHV1-2*02	99.65	atggactggacctggaggatcctcttcttggtggcagcagccacaggtaagaggctccctagtcccagtgatgagaaagagattgagtccagtccagggagatctcatccacttctgtgttctctccacaggagcccactcccaggtgcagctggtgcagtctggggctgaggtgaagaagcctggggcctcagtgaaggtctcctgcaaggcttctggatacaccttcaccggctactatatgcactgggtgcgacaggcccctggacaagggcttgagtggatgggatggatcaaccctaacagtggtggcacaaactatgcacagaagtttcagggcagggtcaccatgaccagggacacgtccatcagcacagcctacatggagctgagcaggct…
IGHV1-69-2*01_T171C	IGHV1-69-2*novel_1	OR079062	IGHV1-69-2*01	99.65	atggactgcacctggaggatcctcctcttggtggcagcagctacaggtaagagaatccttagttccagggctgatgaggggactgggtccagttaagtggtgtctcatccactcctttctcttctccacaggcacccacgccgaggtccagctggtacagtctggggctgaggtgaagaagcctggggctacagtgaaaatctcctgcaaggtttctggatacaccttcaccgactactacatgcactgggtgcaacaggcccctggaaaagggcttgagtggatgggacttgttgaccctgaagatggtgaaacaatatacgcagagaagttccagggcagagtcaccataaccgcggacacgtctacagacacagcctacatggagctgagcagcct…
IGHV3-23*03_G51T	IGHV3-23*novel_1	OR079079	IGHV3-23*03	99.65	atggagtttgggctgagctggctttttcttgtggctattttaaaaggtaattcatggagaaatagaaaaattgagtgtgagtggataagagtgagagaaacagtggatttgagtggcagtttctgaccttggtgtctctgtgtttgcaggtgtccagtgtgaggtgcagctgttggagtctgggggaggcttggtacagcctgggggttccctgagactctcctgtgcagcctctggattcacctttagcagctatgccatgagctgggtccgccaggctccagggaaggggctggagtgggtctcagttatttatagcggtggtagtagcacatactatgcagactccgtgaagggccggttcaccatctccagagataattccaagaacacgctgta…
IGHV2-70*04_C221G	IGHV2-70*novel_1	OR079085	IGHV2-70*04	98.63	atggacatactttgttccacgctcctgctactgactgtcccgtcctgtgagtgctgtggtcaggtagtacttcagaagcaaaaaatctattctctcctttgtgggcttcatcttcttatgtcttctccacaggggtcttatcccaggtcaccttgaaggagtctggtcctgcgctggtgaaacccacacagaccctcacactgacctgcaccttctctgggttctcactcagcactagtggaatgcgtgtgagctggatccgtcagcccccagggaaggccctggagtggcttgcacgcattgattgggatgatgataaattctacagcacatctctgaagagcaggctcaccatctccaaggacacctccaaaagccaggtggtccttaccatgacca…
IGHV2-70*15_G303A	IGHV2-70*novel_1.1	OR079086	IGHV2-70*15	99.66	atggacatactttgttccacgctcctgctactgactgtcccgtcctgtgagtgctgtggtcaggtagtacttcagaagcaaaaaatctattctctcctttgtgggcttcatcttcttatgtcttctccacaggggtcttatcccaggtcaccttgagggagtctggtcctgcgctggtgaaacccacacagaccctcacactgacctgcaccttctctgggttctcactcagcactagtggaatgtgtgtgagctggatccgtcagcccccagggaaggccctggagtggcttgcacgcattgattgggatgatgataaatactacagcacatctctgaagaccaggctcaccatctccaaggacacctccaaaaaccaggtggtccttacaatgacca…
IGHV4-30-2*01_G291A	IGHV4-30-2*novel_1	OR079096	IGHV4-30-2*01	99.66	atgaaacacctgtggttcttcctcctgctggtggcagctcccagatgtgagtgtctcaaggctgcagacatggagatatgggaggtgcctctgagcccagggctcactgtgggtctctctgttcacaggggtcctgtcccagctgcagctgcaggagtccggctcaggactggtgaagccttcacagaccctgtccctcacctgcgctgtctctggtggctccatcagcagtggtggttactcctggagctggatccggcagccaccagggaagggcctggagtggattgggtacatctatcatagtgggagcacctactacaacccgtccctcaagagtcgagtcaccatatcagtagacaggtccaagaaccagttctccctgaagctgagctctgt…
IGHV4-30-2*01_C21G	IGHV4-30-2*novel_1.1	OR079097	IGHV4-30-2*01	98.97	atgaaacacctgtggttcttcctcctgctggtggcagctcccagatgtgagtgtctcaaggctgcagacatggagatatgggaggtgcctctgagcccagggctcactgtgggtctctctgttcacaggggtcctgtcccagctgcagctgcaggagtcgggcccaggactggtgaagccttcacagaccctgtccctcacctgcactgtctctggtggctccatcagcagtggtggttactcctggagctggatccggcagccaccagggaagggcctggagtggattgggtacatctatcatagtgggagcacctactacaacccgtccctcaagagtcgagtcaccatatcagtagacaggtccaagaaccagttctccctgaagctgagctctgt…
IGHV4-30-2*01_G129C	IGHV4-30-2*novel_1.2	OR079098	IGHV4-30-2*01	99.66	atgaaacacctgtggttcttcctcctgctggtggcagctcccagatgtgagtgtctcaaggctgcagacatggagatatgggaggtgcctctgagcccagggctcactgtgggtctctctgttcacaggggtcctgtcccagctgcagctgcaggagtccggctcaggactggtgaagccttcacagaccctgtccctcacctgcgctgtctctggtggctccatcagcagtggtggttactcctggagctggatccgccagccaccagggaagggcctggagtggattgggtacatctatcatagtgggagcacctactacaacccgtccctcaagagtcgagtcaccatatcagtagacaggtccaagaaccagttctccctgaagctgagctctgt…
IGHV4-4*01_C46T	IGHV4-4*novel_1	OR079103	IGHV4-4*01	99.65	atgaaacacctgtggttcttcctcctcctggtggcagctcccagatgtgagtgtctcaaggctgcagacatgggggtatgggaggtgcctctgatcccagggctcactgtgggtctctctgttcacaggggtcctgtctcaggtgcagctgcaggagtcgggcccaggactggtgaagccttcggggaccctgtccctcacctgcgctgtctctggtggctccatcagcagtagtaactggtggagttgggtccgccagcccccagggaaggggctggagtggattggggaaatctatcatagtgggagcaccaactacaacccgtccctcaagagtcgagtcaccatatcagtagacaagtccaagaaccagttctccctgaagctgagctctgtgac…
IGHV4-4*02_A245C	IGHV4-4*novel_1.2	OR079105	IGHV4-4*02	99.65	atgaaacacctgtggttcttcctcctgctggtggcagctcccagatgtgagtgtctcaaggctgcagacatgggggtatgggaggtgcctctgatcccagggctcactgtgggtctctctgttcacaggggtcctgtctcaggtgcagctgcaggagtcgggcccaggactggtgaagccttcggggaccctgtccctcacctgcgctgtctctggtggctccatcagcagtagtaactggtggagttgggtccgccagcccccagggaaggggctggagtggattggggaaatctatcatagtgggagcaccaactacaacccgtccctcaagagtcgagtcaccatatcagtagacacgtccaagaaccagttctccctgaagctgagctctgtgac…
IGHV2-26*02_G4A	IGHV2-26*novel_1	OR079114	IGHV2-26*02	99.66	atggacacactttgctccacgctcctgctgctgaccatcccttcatgtgagtgctgtggtcagggactccttcacgggtgaaacatcagttttcttgtttgtgggcttcatcttcttatgctttctccacaggggtcttgtcccagatcaccttgaaggagtctggtcctgtgctggtgaaacccacagagaccctcacgctgacctgcaccgtctctgggttctcactcagcaatgctagaatgggtgtgagctggatccgtcagcccccagggaaggccctggagtggcttgcacacattttttcgaatgacgaaaaatcctacagcacatctctgaagagcaggctcaccatctccaaggacacctccaaaagccaggtggtccttaccatgacca…
IGHV4-28*07_T290C	IGHV4-28*novel_1	OR079131	IGHV4-28*07	99.65	atgaaacacctgtggttcttcctcctgctggtggcagctcccagatgtgagtgtctcaaggctgcagacatggagatatgggaggtgcctctgagcccagggctcactgtgggtctctctgttcacaggggtcctgtcccaggtacagctgcaggagtcgggcccaggactggtgaagccttcggacaccctgtccctcacctgcgctgtctctggttactccatcagcagtagtaactggtggggctggatccggcagcccccagggaagggactggagtggattgggtacatctattatagtgggagcacctactacaacccgtccctcaagagtcgagtcaccatgtcagtagacacgtccaagaaccagttctccctgaagctgagctctgtgac…
IGHV4-28*01_A152C	IGHV4-28*novel_2	OR079132	IGHV4-28*01	99.65	atgaaacacctgtggttcttcctcctgctggtggcagctcccagatgtgagtgtctcaaggctgcagacatggagatatgggaggtgcctctgagcccagggctcactgtgggtctctctgttcacaggggtcctgtcccaggtgcagctgcaggagtcgggcccaggactggtgaagccttcggacaccctgtccctcacctgcgctgtctctggttactccatcagcagtagtaactggtggggctggatccggcagcccccagggaagggactggcgtggattgggtacatctattatagtgggagcacctactacaacccgtccctcaagagtcgagtcaccatgtcagtagacacgtccaagaaccagttctccctgaagctgagctctgtgac…
IGHV6-1*03_C288T	IGHV6-1*novel_4	OR079136	IGHV6-1*03	99.66	atgtctgtctccttcctcatcttcctgcccgtgctgggcctcccatggggtcagtgtcagggagatgccgtattcacagcagcattcacagactgaggggtgtttcactttgctgtttccttttgtctccaggtgtcctgtcacaggtacagctgcagcagtcaggtccaggactggtgaagccctcgcagaccctctcactcacctgtgccatctccggggacagtgtctctagcaacagtgctgcttggaactggatcaggcagtccccatcgagaggccttgagtggctgggaaggacatactacaggtccaagtggtataatgattatgcagtatctgtgaaaagttgaataaccatcaacccagacacatccaagaaccagttctccctgcagc…
IGHV6-1*01_C288T	IGHV6-1*novel_2	OR079137	IGHV6-1*01	99.66	atgtctgtctccttcctcatcttcctgcccgtgctgggcctcccatggggtcagtgtcagggagatgccgtattcacagcagcattcacagactgaggggtgtttcactttgctgtttccttttgtctccaggtgtcctgtcacaggtacagctgcagcagtcaggtccaggactggtgaagccctcgcagaccctctcactcacctgtgccatctccggggacagtgtctctagcaacagtgctgcttggaactggatcaggcagtccccatcgagaggccttgagtggctgggaaggacatactacaggtccaagtggtataatgattatgcagtatctgtgaaaagtcgaataaccatcaacccagacacatccaagaaccagttctccctgcagc…
IGHV4-38-2*03_A291G	IGHV4-38-2*novel_1	OR079148	IGHV4-38-2*03	99.65	atgaagcacctgtggtttttcctcctgctggtggcagctcccagatgtgagtgtctcagggatccagacgtgaagatatgggaagtgcctctgatcccagggctcaccgtgggtttttctgttcacaggggtcctgtcccaggtgcagctgcaggagtcgggcccaggactggtgaagccttcggagaccctgtccctcacctgcgctgtctctggttactccatcagcagtggttactactggggctggatccggcagcccccagggaaggggctggagtggattgggagtatctatcatagtgggagcacctactacaacccgtccctcaagagtcgagtcaccatatcagtagacacgtccaagaaccagttctccctgaagctgagctctgtgac…
IGHV4-38-2*03_A291G	IGHV4-38-2*novel_1.1	OR079149	IGHV4-38-2*03	99.65	atgaagcacctgtggtttttcctcctgctggtggcagctcccagatgtgagtgtctcagggatccagacgtgaagatatgggaagtgcctctgatcccagggctcaccgtgggtttttctgttcacaggggtcctgtcccaggtgcagctgcaggagtcgggcccaggactggtgaagccttcggagaccctgtccctcacctgcgctgtctctggttactccatcagcagtggttactactggggctggatccggcagcccccagggaaggggctggagtggattgggagtatctatcatagtgggagcacctactacaacccgtccctcaagagtcgagtcaccatatcagtagacacgtccaagaaccagttctccctgaagctgagctctgtgac…
IGHV4-38-2*03_G4C	IGHV4-38-2*novel_1.2	OR079150	IGHV4-38-2*03	99.65	atgaagcacctgtggtttttcctcctgctggtggcagctcccagatgtgagtgtctcagggatccagacgtgaagatatgggaagtgcctctgatcccagggctcaccgagggtttttctgttcacaggggtcctgtcccagctgcagctgcaggagtcgggcccaggactggtgaagccttcggagaccctgtccctcacctgcgctgtctctggttactccatcagcagtggttactactggggctggatccggcagcccccagggaaggggctggagtggattgggagtatctatcatagtgggagcacctactacaacccgtccctcaagagtcgagtcaccatatcagtagacacgtccaagaaccagttctccctgaagctgagctctgtgac…
IGHV3-30-5*03_G301A	IGHV3-33*novel_1	OR079152	IGHV3-30-5*03	99.65	atggagtttgggctgagctgggttttcctcgttgctcttttaagaggtgattcatggagaaatagagagactgagtgtgagtgaacatgagtgagaaaaactggatttgtgtggcattttctgataacggtgtccttctgtttgcaggtgtccagtgtcaggtgcagctggtggagtctgggggaggcgtggtccagcctgggaggtccctgagactctcctgtgcagcctctggattcaccttcagtagctatggcatgcactgggtccgccaggctccaggcaaggggctggagtgggtggcagttatatggtatgatggaagtaataaatactatgcagactccgtgaagggccgattcaccatctccagagacaattccaagaacacgctgtatc…
IGHV2-5*02_G60A	IGHV2-5*novel_1	OR079157	IGHV2-5*02	99.31	atggacacactttgctccacgctcctgctgctgaccatcccttcatgtgagtgctgtggtcagggactccttcacgggtgaaacatcagttttcttgtttgtgggcttcatcttcttatgctttctccacaggggtcttgtcccagatcaccttgaaggagtctggtcctacgctggtgaaacccacacagaccctcacactgacctgcaccttctctgggttctcactcagcactagtggagtgggtgtgggctggatccgtcagcccccaggaaaggccctggagtggcttgcactcatttattgggatgatgataagcgctacagcccatctctgaagagcaggctcaccatcaccaaggacacctccaaaaaccagctggtccttacaatgacca…
IGHV1-3*02_C108T	IGHV1-3*02_S4863/1-296	OR078942	IGHV1-3*02	98.96	caggttcagctggtgcagtctggggctgaggtgaagaagcctggggcctcagtgaaggtttcctgcaaggcttctggatacaccttcactagttatactatgcattgggtgcgccaggcccccggacaaaggcttgagtggatgggatggagcaacgctggcaatggtaacacaaaatattcacaggagttccagggcagagtcaccattaccagggacacatccgcgagcacagcctacatggagctgagcagcctgaggtctgaggacatggctgtgtattactgtgcgagaga
IGHV1-69*01_C191T	IGHV1-69*01_S0281/1-296	OR078943	IGHV1-69*01	99.65	caggtgcagctggtgcagtctggggctgaggtgaagaagcctgggtcctcggtgaaggtctcctgcaaggcttctggaggcaccttcagcagctatgctatcagctgggtgcgacaggcccctggacaagggcttgagtggatgggagggatcatccctatctttggtatagcaaactacgcacagaagttccagggcagagtcacgattaccgcggacgaatccacgagcacagcctacatggagctgagcagcctgagatctgaggacacggccgtgtattactgtgcgagaga
IGHV1-69*04_A244G	IGHV1-69*04_S5190/1-296	OR078945	IGHV1-69*04	99.65	caggtccagctggtgcagtctggggctgaggtgaagaagcctgggtcctcggtgaaggtctcctgcaaggcttctggaggcaccttcagcagctatgctatcagctgggtgcgacaggcccctggacaagggcttgagtggatgggaaggatcatccctatccttggtatagcaaactacgcacagaagttccagggcagagtcacgattaccgcggacgaatccacgagcacagcctacatggagctgagcagcctgagatctgaggacacggccgtgtattactgtgcgagaga
IGHV1-69*13_G163A	IGHV1-69*13_S4396/1-296	OR078946	IGHV1-69*13	99.65	caggtccagctggtgcagtctggggctgaggtgaagaagcctgggtcctcagtgaaggtctcctgcaaggcttctggaggcaccttcagcagctatgctatcagctgggtgcgacaggcccctggacaagggcttgagtggatgggaaggatcatccctatctttggtacagcaaactacgcacagaagttccagggcagagtcacgattaccgcggacgaatccacgagcacagcctacatggagctgagcagcctgagatctgaggacacggccgtgtattactgtgcgagaga
IGHV1-69-2*01_T21C	IGHV1-69-2*01_S3231/1-296	OR078947	IGHV1-69-2*01	97.22	gaggtccagctggtacagtccggggctgaggtgaagaagcctggggccaccgtgaaaatctcctgcaaggcttctggatacaccttcaccgactactacatgcactgggtgcaacaggcccctggaaaagggcttgagtggatgggatgtgttgatcctgaagatggtgaaacaatatatgcagagaagttccagggcagagtcaccataaccgcagacacgtctacagacacagcctacatggagctgagcagcctgagatctgaggacacggccgtgtattactgtgcaacaga
IGHV2-70*15_G14A	IGHV2-70*15_S4058/1-301	OR078948	IGHV2-70*15	99.66	caggtcaccttgaaggagtctggtcctgcgctggtgaaacccacacagaccctcacactgacctgcaccttctctgggttctcactcagcactagtggaatgtgtgtgagctggatccgtcagcccccagggaaggccctggagtggcttgcacgcattgattgggatgatgataaatactacagcacatctctgaagaccaggctcaccatctccaaggacacctccaaaaaccaggtggtccttacaatgaccaacatggaccctgtggacacagccacgtattactgtgcacggatac
IGHV3-30*02_T201C	IGHV3-30*02_S9143/1-296	OR078949	IGHV3-30*02	99.65	caggtgcagctggtggagtctgggggaggcgtggtccagcctggggggtccctgagactctcctgtgcagcgtctggattcaccttcagtagctatggcatgcactgggtccgccaggctccaggcaaggggctggagtgggtggcatttatacggtatgatggaagtaataaatactacgcagactccgtgaagggccgattcaccatctccagagacaattccaagaacacgctgtatctgcaaatgaacagcctgagagctgaggacacggctgtgtattactgtgcgaaaga
IGHV3-74*01_G107C	IGHV3-74*01_S7653/1-296	OR078952	IGHV3-74*01	96.18	gaggtgcagctggtggagtccgggggaggcttagttcagcctggggggtccctgagactctcctgtgcagcctctggattcaccttcagtacctactggatgcactggatccgccaagctccaggggaggggctggtgtgggtctcacgtattgatagtgatgggagtcccacagactacgcggactccgtgaagggccgcttcaccatctccagagacaacgccaagaacacgctgtatctgcaaatgaacagtgtgagagccgaagacacggctgtgtattactgtgccagaga
IGHV1-46*01_G73A	IGHV1-46*01_S4697/1-296	OR078953	IGHV1-46*01	93.75	caggtgcagctggtgcagtctggggctgaggtgaagaagcctggggcctcagtgaaggtttcctgcaagacatctggatacaccttcaccagccactatatgcactgggtgcgacaggcccctggacaagggcttgagtggatgggaaaaatgagcccaagcggcggaggcacaagctacgcaccgaggtttcagggcagactaaccatgaccagggacacgtccacgagcactttctacatggagctgagcagcctgagatctgacgacacggccgtgtattactgtgcgagaga
IGHV1-58*02_G61T	IGHV1-58*02_S3393/1-296	OR078955	IGHV1-58*02	99.65	caaatgcagctggtgcagtctgggcctgaggtgaagaagcctgggacctcagtgaagttctcctgcaaggcttctggattcacctttactagctctgctatgcagtgggtgcgacaggctcgtggacaacgccttgagtggataggatggatcgtcgttggcagtggtaacacaaactacgcacagaagttccaggaaagagtcaccattaccagggacatgtccacaagcacagcctacatggagctgagcagcctgagatccgaggacacggccgtgtattactgtgcggcaga
IGHV1-69*02_A18G	IGHV1-69*02_S6402/1-296	OR078956	IGHV1-69*02	99.31	caggtccagctggtgcagtctggggctgaggtgaagaagcctgggtcctcggtgaaggtctcctgcaaggcttctggaggcaccttcagcagctatactatcagctgggtgcgacaggcccctggacaagggcttgagtggatgggaaggatcatccctatccttggtatagcaaactacgcacagaagttccagggcagagtcacgattaccgcggacgaatccacgagcacagcctacatggagctgagcagcctgagatctgaggacacggccgtgtattactgtgcgagaga
IGHV2-26*01_C134G	IGHV2-26*01_S1353/1-301	OR078957	IGHV2-26*01	99.66	caggtcaccttgaaggagtctggtcctgtgctggtgaaacccacagagaccctcacgctgacctgcaccgtctctgggttctcactcagcaatgctagaatgggtgtgagctggatccgtcagcgcccagggaaggccctggagtggcttgcacacattttttcgaatgacgaaaaatcctacagcacatctctgaagagcaggctcaccatctccaaggacacctccaaaagccaggtggtccttaccatgaccaacatggaccctgtggacacagccacatattactgtgcacggatac
IGHV3-30*05_G293A	IGHV3-30*05_S4259/1-296	OR078958	IGHV3-30*05	99.65	caggtgcagctggtggagtctgggggaggcgtggtccagcctgggaggtccctgagactctcctgtgcagcctctggattcaccttcagtagctatggcatgcactgggtccgccaggctccaggcaaggggctagagtgggtggcagttatatcatatgatggaagtaataaatactacgcagactccgtgaagggccgattcaccatctccagagacaattccaagaacacgctgtatctgcaaatgaacagcctgagagctgaggacacggctgtgtattactgtgcgaaaga
IGHV3-66*01_A193G	IGHV3-66*01_S4464/1-293	OR078959	IGHV3-66*01	99.65	gaggtgcagctggtggagtctgggggaggcttggtccagcctggggggtccctgagactctcctgtgcagcctctggattcaccgtcagtagcaactacatgagctgggtccgccaggctccagggaaggggctggagtgggtctcagttatttatagcggtggtagcgcatactacgcagactccgtgaagggcagattcaccatctccagagacaattccaagaacacgctgtatcttcaaatgaacagcctgagagccgaggacacggctgtgtattactgtgcgagaga
IGHV3-72*01_C54T	IGHV3-72*01_S2905/1-302	OR078960	IGHV3-72*01	99.66	gaggtgcagctggtggagtctgggggaggcttggtccagcctggagggtctctgagactctcctgtgcagcctctggattcaccttcagtgaccactacatggactgggtccgccaggctccagggaaggggctggagtgggttggccgtactagaaacaaagctaacagttacaccacagaatacgccgcgtctgtgaaaggcagattcaccatctcaagagatgattcaaagaactcactgtatctgcaaatgaacagcctgaaaaccgaggacacggccgtgtattactgtgctagaga
IGHV4-61*09_C163T	IGHV4-61*09_S5977/1-299	OR078961	IGHV4-61*09	99.31	caggtgcagctgcaggagtcgggcccaggattggtgaagccttcacagaccctgtccctcacctgcactgtctctggtggctccatcagcagtggtagttactactggagctggatccggcagcccgccgggaagggactggagtggattgggtacatctataccagtgggagcaccaactacaacccctccctcaagagtcgagtcaccatatcagtagacacgtccaagaaccagttctccctgaagctgagctctgtgaccgccgcagacacggccgtgtattactgtgcgagaga
IGHV3-11*06_A240G	IGHV3-11*06_S8453/1-300	OR078962	IGHV3-11*06	99.65	caggtgcagctggtggagtctgggggaggcttggtcaagcctggagggtccctgagactctcctgtgcagcctctggattcaccttcagtgactactacatgagctggatccgccaggctccagggaaggggctggagtgggtttcatacattAGTagtagtagtagtagttacacaaactacgcagactctgtgaagggccgattcaccatctccagggacaacgccaagaactcactgtatctgcaaatgaacagcctgagagccgaggacacggctgtgtattactgtgcgagagag
IGHV3-9*01_G106A	IGHV3-9*01_S4376/1-298	OR078963	IGHV3-9*01	99.65	gaagtgcagctggtggagtctgggggaggcttggtacagcctggcaggtccctgagactctcctgtgcagcctctggattcacctttgataattatgccatgcactgggtccggcaagctccagggaagggcctggagtgggtctcaggtattagttggaatagtggtagcataggctatgcggactctgtgaagggccgattcaccatctccagagacaacgccaagaactccctgtatctgcaaatgaacagtctgagagctgaggacacggccttgtattactgtgcaaaagata
IGHV4-31*03_C198T	IGHV4-31*03_S8471/1-299	OR078964	IGHV4-31*03	99.66	caggtgcagctgcaggagtcgggcccaggactggtgaagccttcacagaccctgtccctcacctgcactgtctctggtggctccatcagcagtggtggttactactggagctggatccgccagcacccagggaagggcctggagtggattgggtacatctattacagtgggagcacctattacaacccgtccctcaagagtcgagttaccatatcagtagacacgtctaagaaccagttctccctgaagctgagctctgtgactgccgcggacacggccgtgtattactgtgcgagaga
IGHV4-38-2*01_A291G	IGHV4-38-2*01_S0244/1-294	OR078965	IGHV4-38-2*01	99.65	caggtgcagctgcaggagtcgggcccaggactggtgaagccttcggagaccctgtccctcacctgcgctgtctctggttactccatcagcagtggttactactggggctggatccggcagcccccagggaaggggctggagtggattgggagtatctatcatagtgggagcacctactacaacccgtccctcaagagtcgagtcaccatatcagtagacacgtccaagaaccagttctccctgaagctgagctctgtgaccgccgcggacacggccgtgtattactgtgcgaga
IGHV4-38-2*03_A291G	IGHV4-38-2*02_S8107/1-296	OR078966	IGHV4-38-2*03	99.65	caggtgcagctgcaggagtcgggcccaggactggtgaagccttcggagaccctgtccctcacctgcgctgtctctggttactccatcagcagtggttactactggggctggatccggcagcccccagggaaggggctggagtggattgggagtatctatcatagtgggagcacctactacaacccgtccctcaagagtcgagtcaccatatcagtagacacgtccaagaaccagttctccctgaagctgagctctgtgaccgccgcggacacggccgtgtattactgtgcgagaga
IGHV1-2*06_G34A	IGHV1-2*06_S5931/1-296	OR078967	IGHV1-2*06	99.65	caggtgcagctggtgcagtctggggctgagatgaagaagcctggggcctcagtgaaggtctcctgcaaggcttctggatacaccttcaccggctactatatgcactgggtgcgacaggcccctggacaagggcttgagtggatgggacggatcaaccctaacagtggtggcacaaactatgcacagaagtttcagggcagggtcaccatgaccagggacacgtccatcagcacagcctacatggagctgagcaggctgagatctgacgacacggccgtgtattactgtgcgagaga
IGHV1-18*01_A190G	IGHV1-18*01_S4206/1-296	OR078969	IGHV1-18*01	99.65	caggttcagctggtgcagtctggagctgaggtgaagaagcctggggcctcagtgaaggtctcctgcaaggcttctggttacacctttaccagctatggtatcagctgggtgcgacaggcccctggacaagggcttgagtggatgggatggatcagcgcttacaatggtgacacaaactatgcacagaagctccagggcagagtcaccatgaccacagacacatccacgagcacagcctacatggagctgaggagcctgagatctgacgacacggccgtgtattactgtgcgagaga
IGHV3-15*01_G147A	IGHV3-15*01_S2325/1-302	OR078970	IGHV3-15*01	99.66	gaggtgcagctggtggagtctgggggaggcttggtaaagcctggggggtcccttagactctcctgtgcagcctctggattcactttcagtaacgcctggatgagctgggtccgccaggctccagggaagggactggagtgggttggccgtattaaaagcaaaactgatggtgggacaacagactacgctgcacccgtgaaaggcagattcaccatctcaagagatgattcaaaaaacacgctgtatctgcaaatgaacagcctgaaaaccgaggacacagccgtgtattactgtaccacaga
IGHV1-69*14_G163A	IGHV1-69*14_S5279/1-296	OR078971	IGHV1-69*14	99.65	caggtccagctggtgcagtctggggctgaggtgaagaagcctgggtcctcggtgaaggtctcctgcaaggcttctggaggcaccttcagcagctatgctatcagctgggtgcgacaggcccctggacaagggcttgagtggatgggaaggatcatccctatctttggtacagcaaactacgcacagaagttccagggcagagtcacgattaccgcggacaaatccacgagcacagcctacatggagctgagcagcctgagatctgaggacacggccgtgtattactgtgcgagaga
IGHV3-74*01_G297A	IGHV3-74*01_S4752/1-296	OR078973	IGHV3-74*01	99.65	gaggtgcagctggtggagtccgggggaggcttagttcagcctggggggtccctgagactctcctgtgcagcctctggattcaccttcagtagctactggatgcactgggtccgccaagctccagggaaggggctggtgtgggtctcacgtattaatagtgatgggagtagcacaagctacgcggactccgtgaagggccgattcaccatctccagagacaacgccaagaacacgctgtatctgcaaatgaacagtctgagagccgaggacacagctgtgtattactgtgcaagaga
IGHV4-59*01_A164G	IGHV4-59*01_S6809/1-293	OR078974	IGHV4-59*01	99.65	caggtgcagctgcaggagtcgggcccaggactggtgaagccttcggagaccctgtccctcacctgcactgtctctggtggctccatcagtagttactactggagctggatccggcagcccccagggaagggactggagtggattgggtgtatctattacagtgggagcaccaactacaacccctccctcaagagtcgagtcaccatatcagtagacacgtccaagaaccagttctccctgaagctgagctctgtgaccgctgcggacacggccgtgtattactgtgcgagaga
IGHV1-69*04_A163G	IGHV1-69*04_S4205/1-296	OR078975	IGHV1-69*04	99.65	caggtccagctggtgcagtctggggctgaggtgaagaagcctgggtcctcggtgaaggtctcctgcaaggcttctggaggcaccttcagcagctatgctatcagctgggtgcgacaggcccctggacaagggcttgagtggatgggagggatcatccctatccttggtatagcaaactacgcacagaagttccagggcagagtcacgattaccgcggacaaatccacgagcacagcctacatggagctgagcagcctgagatctgaggacacggccgtgtattactgtgcgagaga

## Sheet: novel_allele_stats
allele	number of reads	mean length	max length	min length	mean V error	max V error	min V error
IGHV1-69*04_A163G	4924.0	293.1679528838343	295.0	269.0	3.1756701868399677	52.0	0.0
IGHV1-69*14_G163A	9597.0	293.3591747421069	303.0	266.0	1.1973533395852871	55.0	0.0
IGHV1-58*02_G61T	109.0	292.3302752293578	295.0	283.0	1.4403669724770642	17.0	0.0
IGHV4-31*03_C198T	4035.0	296.5382899628253	312.0	285.0	4.633705080545229	92.0	0.0
IGHV3-74*01_G297A	3755.0	293.8122503328895	304.0	281.0	4.476431424766977	39.0	0.0
IGHV4-59*01_A164G	2798.0	292.57147962830595	307.0	279.0	23.79949964260186	59.0	0.0
IGHV1-69*04_A244G	4995.0	293.53733733733736	295.0	271.0	3.008008008008008	74.0	0.0
IGHV3-66*01_A193G	9723.0	290.83811580787824	328.0	278.0	6.154684768075697	65.0	0.0
IGHV4-38-2*01_A291G	4011.0	291.75018698578907	302.0	278.0	6.5454998753428075	95.0	0.0
IGHV2-26*01_C134G	4921.0	298.0847388742126	301.0	277.0	2.0170697012802274	46.0	0.0
IGHV1-18*01_A190G	41562.0	293.8743804436745	304.0	266.0	1.951277609354699	71.0	0.0
IGHV1-46*01_G73A	2004.0	294.8797405189621	295.0	275.0	0.6027944111776448	21.0	0.0
IGHV1-2*06_G34A	8130.0	293.91316113161133	295.0	275.0	10.840959409594095	49.0	0.0
IGHV1-3*02_C108T	777.0	294.62033462033463	295.0	274.0	9.752895752895753	59.0	0.0
IGHV3-11*06_A240G	5335.0	296.8140581068416	306.0	285.0	5.8069353327085285	63.0	0.0
IGHV3-72*01_C54T	1346.0	299.464338781575	324.0	288.0	11.407132243684993	51.0	0.0
IGHV3-30*02_T201C	86389.0	293.8465429626457	301.0	266.0	7.498581995392932	86.0	0.0
IGHV1-69*13_G163A	18599.0	293.4259368783268	295.0	266.0	2.385397064358299	56.0	0.0
IGHV1-69*01_C191T	3381.0	293.3617272996155	295.0	268.0	6.1520260278024255	67.0	0.0
IGHV3-9*01_G106A	12313.0	294.6713229919597	306.0	278.0	4.005278973442703	51.0	0.0
IGHV3-15*01_G147A	15696.0	300.00554281345563	310.0	284.0	6.807148318042813	64.0	0.0
IGHV1-69*02_A18G	8883.0	293.47877969154564	295.0	272.0	1.1073961499493414	32.0	0.0
IGHV3-30*05_G293A	14448.0	293.45950996677743	296.0	270.0	6.772563676633444	61.0	0.0
IGHV4-61*09_C163T	9746.0	296.54699363841576	310.0	279.0	3.0115945003078184	67.0	0.0
IGHV3-74*01_G107C	947.0	293.9260823653643	295.0	287.0	1.0823653643083422	23.0	0.0
IGHV4-38-2*03_A291G	10413.0	294.20829732065687	301.0	269.0	7.722078171516373	63.0	0.0
IGHV1-69-2*01_T21C	4319.0	293.0743227598981	295.0	270.0	12.473952303774022	58.0	0.0
IGHV2-70*15_G14A	3422.0	296.9228521332554	300.0	271.0	10.463179427235534	53.0	0.0
