# Supplementary material for: Novel polymorphic and copy number diversity in the antibody IGH locus of South African individuals
Source: Immunogenetics. 2024 Dec 4;77(1):6. doi: 10.1007/s00251-024-01363-7 (PMC11615098; doi:10.1007/s00251-024-01363-7)
Supplement: Supplementary file 5 — Supplementary file5 (XLSX 8 KB) [file 251_2024_1363_MOESM5_ESM.xlsx]

## Sheet: Sheet1
Table 4: IGHV alleles with matching V regions showing mutations in other regions This table contains the examples of different IGHV alleles (column 1) which have identical V regions but differ in other parts of the gene. The variation is annotated with the region, if it matches another allele and how many SNVs are contained in that region which differ from the closest reference.
Accession Number	Sequence ID	V region allele match	Variation in non V regions	Full Sequence
OR079099.1	IGHV4-4*07_3	IGHV4-4*07	V-INTRON: matches 08	ATGAAACACCTGTGGTTCTTCCTCCTGCTGGTGGCAGCTCCCAGATGTGAGTGTCTCAAGGCTGCAGACATGGGGATATGGGAGGTGCCTCTGATCCCAGGGCTCACTGTGGGTCTCTCTGTTCACAGGGGTCCTGTCCCAGGTGCAGCTGCAGGAGTCGGGCCCAGGACTGGTGAAGCCTTCGGAGACCCTGTCCCTCACCTGCACTGTCTCTGGTGGCTCCATCAGTAG---TTACTACTGGAGCTGGATCCGGCAGCCCGCCGGGAAGGGACTGGAGTGGATTGGGCGTATCTATACCAGTGGGAGCACCAACTACAACCCCTCCCTCAAGAGTCGAGTCACCATGTCAGTAGACACGTCCAAGAACCAGTTCTCCCTGAAGCTGAGCTCTGTGAC…
OR079100.1	IGHV4-4*07_8	IGHV4-4*07	V-INTRON: matches 08, L-PART1: matches 08	ATGAAACACCTGTGGTTCTTCCTCCTCCTGGTGGCAGCTCCCAGATGTGAGTGTCTCAAGGCTGCAGACATGGGGATATGGGAGGTGCCTCTGATCCCAGGGCTCACTGTGGGTCTCTCTGTTCACAGGGGTCCTGTCCCAGGTGCAGCTGCAGGAGTCGGGCCCAGGACTGGTGAAGCCTTCGGAGACCCTGTCCCTCACCTGCACTGTCTCTGGTGGCTCCATCAGTAG---TTACTACTGGAGCTGGATCCGGCAGCCCGCCGGGAAGGGACTGGAGTGGATTGGGCGTATCTATACCAGTGGGAGCACCAACTACAACCCCTCCCTCAAGAGTCGAGTCACCATGTCAGTAGACACGTCCAAGAACCAGTTCTCCCTGAAGCTGAGCTCTGTGAC…
OR079106.1	IGHV4-4*07_2	IGHV4-4*07	V-INTRON: matches 05 with 1 SNV, L-PART1: 1 SNV	ATGAAGCACCTGTGGTTCTTCCTCCTGCTGGTGGCAGCTCCCAGATGTGAGTGTCTCAAGGCTGCAGACATGGGGGTATGGGAGGTGCCTCTGATCCCAGGGCTCACTGTGGGTCTCTCTGTTCACAGGGGTCCTGTCTCAGGTGCAGCTGCAGGAGTCGGGCCCAGGACTGGTGAAGCCTTCGGAGACCCTGTCCCTCACCTGCACTGTCTCTGGTGGCTCCATCAGTAG---TTACTACTGGAGCTGGATCCGGCAGCCCGCCGGGAAGGGACTGGAGTGGATTGGGCGTATCTATACCAGTGGGAGCACCAACTACAACCCCTCCCTCAAGAGTCGAGTCACCATGTCAGTAGACACGTCCAAGAACCAGTTCTCCCTGAAGCTGAGCTCTGTGAC…
OR079108.1	IGHV4-4*07_1	IGHV4-4*07	V-INTRON: matches 05 with 1 SNV, L-PART1: matches 08	ATGAAACACCTGTGGTTCTTCCTCCTCCTGGTGGCAGCTCCCAGATGTGAGTGTCTCAAGGCTGCAGACATGGGGGTATGGGAGGTGCCTCTGATCCCAGGGCTCACTGTGGGTCTCTCTGTTCACAGGGGTCCTGTCCCAGGTGCAGCTGCAGGAGTCGGGCCCAGGACTGGTGAAGCCTTCGGAGACCCTGTCCCTCACCTGCACTGTCTCTGGTGGCTCCATCAGTAG---TTACTACTGGAGCTGGATCCGGCAGCCCGCCGGGAAGGGACTGGAGTGGATTGGGCGTATCTATACCAGTGGGAGCACCAACTACAACCCCTCCCTCAAGAGTCGAGTCACCATGTCAGTAGACACGTCCAAGAACCAGTTCTCCCTGAAGCTGAGCTCTGTGAC…
OR079116.1	IGHV2-26*02_1	IGHV2-26*02	V-INTRON: 10 SNVs	ATGGACATGCTTTGTTCCATGCTCCTGCTACTGACTGTCCCGTCCTGTGAGCGCTGTGGTCAGGTAGTACTTCAGAAGCAAAAAATCTATTCTCTCCTTTGTGGGCTTCATCTCCTTATGTCTTCTCCACAGGGGTCTTGTCCCAGGTCACCTTGAAGGAGTCTGGTCCTGTGCTGGTGAAACCCACAGAGACCCTCACGCTGACCTGCACCGTCTCTGGGTTCTCACTCAGCAATGCTAGAATGGGTGTGAGCTGGATCCGTCAGCCCCCAGGGAAGGCCCTGGAGTGGCTTGCACACATTTTTTCGAATGACGAAAAATCCTACAGCACATCTCTGAAGAGCAGGCTCACCATCTCCAAGGACACCTCCAAAAGCCAGGTGGTCCTTACCATGACCA…
OR079112.1	IGHV2-26*02_5	IGHV2-26*02	V-INTRON: 1 SNV	ATGGACACGCTTTGCTACACACTCCTGCTGCTGACCACCCCTTCCTGTGAGTGCTGTGGTCAGGGACTTCCTCAGAAGTGAAACATCAGTTGTCTCCTTTGTGGGCTTCATCTCCTTATGTCTTCTCCACAGGGGTCTTGTCCCAGGTCACCTTGAAGGAGTCTGGTCCTGTGCTGGTGAAACCCACAGAGACCCTCACGCTGACCTGCACCGTCTCTGGGTTCTCACTCAGCAATGCTAGAATGGGTGTGAGCTGGATCCGTCAGCCCCCAGGGAAGGCCCTGGAGTGGCTTGCACACATTTTTTCGAATGACGAAAAATCCTACAGCACATCTCTGAAGAGCAGGCTCACCATCTCCAAGGACACCTCCAAAAGCCAGGTGGTCCTTACCATGACCA…
OR079123.1	IGHV4-61*07_1	IGHV4-61*07	L-PART1: matches 09	ATGAAACATCTGTGGTTCTTCCTTCTCCTGGTGGCAGCTCCCAGATGTGAGTATCTCAGGGATCCAGACATGGGGATATGGGAG-GTGCCTCTGATCCCAGGGCTCACTGTGGGTCTCTCTGTTCACAGGGGTCCTGTCCCAGGTGCAGCTGCAGGAGTCGGGCCCAGGACTGGTGAAGCCTTCGGAGACACTGTCCCTCACCTGCACTGTCTCTGGTGGCTCCATCAG------TAGTTACTACTGGAGCTGGATCCGGCAGCCCCCAGGGAAGGGACTGGAGTGGATTGGGTATATCTATTACAGTGGGAGCACCAACTACAACCCCTCCCTCAAGAGTCGAGTCACCATATCAGTAGACACGTCCAAGAACCAGTTCTCCCTGAAGCTGAGCTCTG…
OR079124.1	IGHV4-61*07_1.1	IGHV4-61*07	No Variation	ATGAAGCACCTGTGGTTCTTCCTCCTGCTGGTGGCGGCTCCCAGATGTGAGTGTTTCTAGGATGCAGACATGGAGATATGGGAGGCTGCCTCTGATCCCAGGGCTCACTGTGGGTTTTTCTGTTCACAGGGGTCCTGTCCCAGCTGCAGCTGCAGGAGTCGGGCCCAGGACTGGTGAAGCCTTCGGAGACCCTGTCCCTCACCTGCACTGTCTCTGGTGGCTCCATCAG------TAGTTACTACTGGAGCTGGATCCGGCAGCCCCCAGGGAAGGGACTGGAGTGGATTGGGTATATCTATTACAGTGGGAGCACCAACTACAACCCCTCCCTCAAGAGTCGAGTCACCATATCAGTAGACACGTCCAAGAACCAGTTCTCCCTGAAGCTGAGCTCTG…
OR079129.1	IGHV4-28*01_3	IGHV4-28*01	No Variation	ATGAAACACCTGTGGTTCTTCCTCCTGCTGGTGGCAGCTCCCAGATGTGAGTGTCTCAAGGCTGCAGACATGGAGATATGGGAGGTGCCTCTGAGCCCAGGGCTCACTGTGGGTCTCTCTGTTCACAGGGGTCCTGTCCCAGGTGCAGCTGCAGGAGTCGGGCCCAGGACTGGTGAAGCCTTCGGACACCCTGTCCCTCACCTGCGCTGTCTCTGGTTACTCCATCAGCAGTAGTAACTGGTGGGGCTGGATCCGGCAGCCCCCAGGGAAGGGACTGGAGTGGATTGGGTACATCTATTATAGTGGGAGCACCTACTACAACCCGTCCCTCAAGAGTCGAGTCACCATGTCAGTAGACACGTCCAAGAACCAGTTCTCCCTGAAGCTGAGCTCTGTGAC…
OR079133.1	IGHV4-28*01_1	IGHV4-28*01	V-INTRON: matches 06 with 1 SNV	ATGAAACACCTGTGGTTCTTCCTCCTGCTGGTGGCAGCTCCCAGATGTGAGTGTCTCAAGGCTGCAGACATGGAGATATGGGAGGTGCCTCTGATCCCAGGGCTCACTGTGGGTCTCTCTGTTCACAGGGGTCCTGTCCCAGGTGCAGCTGCAGGAGTCGGGCCCAGGACTGGTGAAGCCTTCGGACACCCTGTCCCTCACCTGCGCTGTCTCTGGTTACTCCATCAGCAGTAGTAACTGGTGGGGCTGGATCCGGCAGCCCCCAGGGAAGGGACTGGAGTGGATTGGGTACATCTATTATAGTGGGAGCACCTACTACAACCCGTCCCTCAAGAGTCGAGTCACCATGTCAGTAGACACGTCCAAGAACCAGTTCTCCCTGAAGCTGAGCTCTGTGAC…
OR079142.1	IGHV3-30-3*01_1	IGHV3-30-3*01	L-PART1: 1 SNV	ATGGAGTTTGGGCTGAGGTGGGTTTTCCTCGTTGCTCTTTTAAGAGGTGATTCATGGAGAAATAGAGAGACTGAGTGTGAGTGAACATGAGTGAGAAAAACTGGATTTGTGTGGCATTTTCTGATAACGGTGTCCTTCTGTTTGCAGGTGTCCAGTGTCAGGTGCAGCTGGTGGAGTCTGGGGGAGGCGTGGTCCAGCCTGGGAGGTCCCTGAGACTCTCCTGTGCAGCCTCTGGATTCACCTTCAGTAGCTATGCTATGCACTGGGTCCGCCAGGCTCCAGGCAAGGGGCTGGAGTGGGTGGCAGTTATATCATATGATGGAAGCAATAAATACTACGCAGACTCCGTGAAGGGCCGATTCACCATCTCCAGAGACAATTCCAAGAACACGCTGTATC…
OR079143.1	IGHV3-30-3*01_1.1	IGHV3-30-3*01	No Variation	ATGGAGTTTGGGCTGAGCTGGGTTTTCCTCGTTGCTCTTTTAAGAGGTGATTCATGGAGAAATAGAGAGACTGAGTGTGAGTGAACATGAGTGAGAAAAACTGGATTTGTGTGGCATTTTCTGATAACGGTGTCCTTCTGTTTGCAGGTGTCCAGTGTCAGGTGCAGCTGGTGGAGTCTGGGGGAGGCGTGGTCCAGCCTGGGAGGTCCCTGAGACTCTCCTGTGCAGCCTCTGGATTCACCTTCAGTAGCTATGCTATGCACTGGGTCCGCCAGGCTCCAGGCAAGGGGCTGGAGTGGGTGGCAGTTATATCATATGATGGAAGCAATAAATACTACGCAGACTCCGTGAAGGGCCGATTCACCATCTCCAGAGACAATTCCAAGAACACGCTGTATC…
OR079159.1	IGHV4-59*01_9	IGHV4-59*01	No Variation	ATGAAACATCTGTGGTTCTTCCTTCTCCTGGTGGCAGCTCCCAGATGTGAGTATCTCAGGGATCCAGACATGGGGATATGGGAGGTGCCTCTGATCCCAGGGCTCACTGTGGGTCTCTCTGTTCACAGGGGTCCTGTCCCAGGTGCAGCTGCAGGAGTCGGGCCCAGGACTGGTGAAGCCTTCGGAGACCCTGTCCCTCACCTGCACTGTCTCTGGTGGCTCCATCAGTAGTTACTACTGGAGCTGGATCCGGCAGCCCCCAGGGAAGGGACTGGAGTGGATTGGGTATATCTATTACAGTGGGAGCACCAACTACAACCCCTCCCTCAAGAGTCGAGTCACCATATCAGTAGACACGTCCAAGAACCAGTTCTCCCTGAAGCTGAGCTCTGTGACCGC…
OR079161.1	IGHV4-59*01_3	IGHV4-59*01	V-INTRON: matches 11 with 1 SNV	ATGAAACATCTGTGGTTCTTCCTTCTCCTGGTGGCAGCTCCCAGATGTGAGTGTCTCAGGGATCCAGACATGGGGATATGGGAGGTGCCTCTGATCCCAGGGCTCACTGTGGGTCTCTCTGTTCACAGGGGTCCTGTCCCAGGTGCAGCTGCAGGAGTCGGGCCCAGGACTGGTGAAGCCTTCGGAGACCCTGTCCCTCACCTGCACTGTCTCTGGTGGCTCCATCAGTAGTTACTACTGGAGCTGGATCCGGCAGCCCCCAGGGAAGGGACTGGAGTGGATTGGGTATATCTATTACAGTGGGAGCACCAACTACAACCCCTCCCTCAAGAGTCGAGTCACCATATCAGTAGACACGTCCAAGAACCAGTTCTCCCTGAAGCTGAGCTCTGTGACCGC…
OR078984.1	IGHV1-2*02_8	IGHV1-2*02	No Variation	ATGGACTGGACCTGGAGGATCCTCTTCTTGGTGGCAGCAGCCACAGGTAAGAGGCTCCCTAGTCCCAGTGATGAGAAAGAGATTGAGTCCAGTCCAGGGAGATCTCATCCACTTCTGTGTTCTCTCCACAGGAGCCCACTCCCAGGTGCAGCTGGTGCAGTCTGGGGCTGAGGTGAAGAAGCCTGGGGCCTCAGTGAAGGTCTCCTGCAAGGCTTCTGGATACACCTTCACCGGCTACTATATGCACTGGGTGCGACAGGCCCCTGGACAAGGGCTTGAGTGGATGGGATGGATCAACCCTAACAGTGGTGGCACAAACTATGCACAGAAGTTTCAGGGCAGGGTCACCATGACCAGGGACACGTCCATCAGCACAGCCTACATGGAGCTGAGCAGGCT…
OR079053.1	IGHV1-2*02_1	IGHV1-2*02	V-INTRON: 1 SNV, L-PART1: 1 SNV	ATGGACTGGACCTGGAGGATCCTCTTCTTGGTGGCAGCAGCTACAGGTAGGAGGCTCCCTAGTCCCAGTGATGAGAAAGAGATTGAGTCCAGTCCAGGGAGATCTCATCCACTTCTGTGTTCTCTCCACAGGAGCCCACTCCCAGGTGCAGCTGGTGCAGTCTGGGGCTGAGGTGAAGAAGCCTGGGGCCTCAGTGAAGGTCTCCTGCAAGGCTTCTGGATACACCTTCACCGGCTACTATATGCACTGGGTGCGACAGGCCCCTGGACAAGGGCTTGAGTGGATGGGATGGATCAACCCTAACAGTGGTGGCACAAACTATGCACAGAAGTTTCAGGGCAGGGTCACCATGACCAGGGACACGTCCATCAGCACAGCCTACATGGAGCTGAGCAGGCT…
OR079057.1	IGHV1-2*06.1_1	IGHV1-2*06	No Variation	ATGGACTGGACCTGGAGGATCCTCTTCTTGGTGGCAGCAGCCACAGGTAAGAGGCTCCCTAGTCCCAGTGATGAGAAAGAGATTGAGTCCAGTCCAGGGAGATCTCATCCACTTCTGTGTTCTCTCCACAGGAGCCCACTCCCAGGTGCAGCTGGTGCAGTCTGGGGCTGAGGTGAAGAAGCCTGGGGCCTCAGTGAAGGTCTCCTGCAAGGCTTCTGGATACACCTTCACCGGCTACTATATGCACTGGGTGCGACAGGCCCCTGGACAAGGGCTTGAGTGGATGGGACGGATCAACCCTAACAGTGGTGGCACAAACTATGCACAGAAGTTTCAGGGCAGGGTCACCATGACCAGGGACACGTCCATCAGCACAGCCTACATGGAGCTGAGCAGGCT…
OR079054.1	IGHV1-2*06_1	IGHV1-2*06	V-INTRON: 3 SNVs, L-PART1: 1 SNV	ATGGACTGGACCTGGAGGATCCTCTTCTTGGTGGCAGCAGCTACAGGTAGGAGGCTCCCTAGTCCCAGTGATGAGAAAGAGATTGAGTCCAGTCCAGGGAGATCTCATCCACTCCTGTGTCCTCTCCACAGGTGCCCACTCCCAGGTGCAGCTGGTGCAGTCTGGGGCTGAGGTGAAGAAGCCTGGGGCCTCAGTGAAGGTCTCCTGCAAGGCTTCTGGATACACCTTCACCGGCTACTATATGCACTGGGTGCGACAGGCCCCTGGACAAGGGCTTGAGTGGATGGGACGGATCAACCCTAACAGTGGTGGCACAAACTATGCACAGAAGTTTCAGGGCAGGGTCACCATGACCAGGGACACGTCCATCAGCACAGCCTACATGGAGCTGAGCAGGCT…
OR078978.1	IGHV1-3*02_24	IGHV1-3*02	No Variation	ATGGACTGGACCTGGAGGATCCTCTTTTTGGTGGCAGCAGCCACAGGTAAGGGGCTGCCAAATCCCAGTGAGGAGGAAGGGATCGAAGCCAGTCAAGGGGGCTTCCATCCACTCCTGTGTCTTCTCTACAGGTGTCCACTCCCAGGTTCAGCTGGTGCAGTCTGGGGCTGAGGTGAAGAAGCCTGGGGCCTCAGTGAAGGTTTCCTGCAAGGCTTCTGGATACACCTTCACTAGCTATGCTATGCATTGGGTGCGCCAGGCCCCCGGACAAAGGCTTGAGTGGATGGGATGGAGCAACGCTGGCAATGGTAACACAAAATATTCACAGGAGTTCCAGGGCAGAGTCACCATTACCAGGGACACATCCGCGAGCACAGCCTACATGGAGCTGAGCAGCCT…
OR079047.1	IGHV1-3*02_1	IGHV1-3*02	V-INTRON: 2 SNVs	ATGGACTGGACCTGGAGGATCCTCTTTTTGGTGGCAGCAGCCACAGGTAAGGGGCTGCCAAATCCCAGTGAGGAGGAAGGGATCGAAGCCAGTCAAGGGGGCTTCCATCCACTCCTGTGTCTTCTCTACAGGTGTCCACTCCCAGGTTCAGCTGGTGCAGTCTGGGGCTGAGGTGAAGAAGCCTGGGGCCTCAGTGAAGGTTTCCTGCAAGGCTTCTGGATACACCTTCACTAGCTATGCTATGCATTGGGTGCGCCAGGCCCCCGGACAAAGGCTTGAGTGGATGGGATGGAGCAACGCTGGCAATGGTAACACAAAATATTCACAGGAGTTCCAGGGCAGAGTCACCATTACCAGGGACACATCCGCGAGCACAGCCTACATGGAGCTGAGCAGCCT…
OR079046.1	IGHV1-3*03_1	IGHV1-3*03	No Variation	ATGGACTGGACCTGGAGGATCCTCTTTTTGGTGGCAGCAGCCACAGGTAAGGGGCTGCCAAATCCCAGTGAGGAGGAAGGGATCGAAGCCAGTCAAGGGGGCTTCCATCCACTCCTGTGTCTTCTCTACAGGTGTCCACTCCCAGGTCCAGCTGGTGCAGTCTGGGGCTGAGGTGAAGAAGCCTGGGGCCTCAGTGAAGGTTTCCTGCAAGGCTTCTGGATACACCTTCACTAGCTATGCTATGCATTGGGTGCGCCAGGCCCCCGGACAAAGGCTTGAGTGGATGGGATGGAGCAACGCTGGCAATGGTAACACAAAATATTCACAGGAGTTCCAGGGCAGAGTCACCATTACCAGGGACACATCCGCGAGCACAGCCTACATGGAGCTGAGCAGCCT…
OR078997.1	IGHV1-3*03_3	IGHV1-3*03	V-INTRON: 1 SNV	ATGGACTGGACCTGGAGGATCCTCTTTTTGGTGGCAGCAGCCACAGGTAAGGGGCTGCCAAATCCCAGTGAGGAGGAAGGGATCGAGGCCAGTCAAGGGGGCTTCCATCCACTCCTGTGTCTTCTCTACAGGTGTCCACTCCCAGGTCCAGCTGGTGCAGTCTGGGGCTGAGGTGAAGAAGCCTGGGGCCTCAGTGAAGGTTTCCTGCAAGGCTTCTGGATACACCTTCACTAGCTATGCTATGCATTGGGTGCGCCAGGCCCCCGGACAAAGGCTTGAGTGGATGGGATGGATCAACGCTGGCAATGGTAACACAAAATATTCACAGGAGTTCCAGGGCAGAGTCACCATTACCAGGGACACATCCGCGAGCACAGCCTACATGGAGCTGAGCAGCCT…
OR079016.1	IGHV1-24*01.1_2	IGHV1-24*01	V-INTRON: 2 SNVs	ATGGACTGCACCTGGAGGATCCTCTTCTTGGTGGCAGCAGCTACAGGCAAGAGAATCCTGAGTTCCAGGGCTGATGAGGGGACTGGGTCCAGTTAAGTGGTGTCTCATCCACTCCTCTGTCCTCTCCACAGGCACCCACGCCCAGGTCCAGCTGGTACAGTCTGGGGCTGAGGTGAAGAAGCCTGGGGCCTCAGTGAAGGTCTCCTGCAAGGTTTCCGGATACACCCTCACTGAATTATCCATGCACTGGGTGCGACAGGCTCCTGGAAAAGGGCTTGAGTGGATGGGAGGTTTTGATCCTGAAGATGGTGAAACAATCTACGCACAGAAGTTCCAGGGCAGAGTCACCATGACCGAGGACACATCTACAGACACAGCCTACATGGAGCTGAGCAGCCT…
OR079058.1	IGHV1-24*01_1	IGHV1-24*01	V-INTRON: 1 SNVs	ATGGACTGCACCTGGAGGATCCTCTTCTTGGTGGCAGCAGCTACAGGCAAGAGAATCCTTAGTTCCAGGGCTGATGAGGGGACTGGGTCCAGTTAAGTGGTGTCTCATCCACTCCTCTGTCCTCTCCACAGGCACCCACGCCCAGGTCCAGCTGGTACAGTCTGGGGCTGAGGTGAAGAAGCCTGGGGCCTCAGTGAAGGTCTCCTGCAAGGTTTCCGGATACACCCTCACTGAATTATCCATGCACTGGGTGCGACAGGCTCCTGGAAAAGGGCTTGAGTGGATGGGAGGTTTTGATCCTGAAGATGGTGAAACAATCTACGCACAGAAGTTCCAGGGCAGAGTCACCATGACCGAGGACACATCTACAGACACAGCCTACATGGAGCTGAGCAGCCT…
OR079059.1	IGHV1-45*02_1	IGHV1-45*02	No Variation	ACAACCACATCCCTCCTCTAGAGAATCCCCTGAAAGCACAGCTCCTCACCATGGACTGGACCTGGAGAATCCTCTTCTTGGTGGCAGCAGCCACAGGTAAGGGGCTCCCAAGTCCCAGTGATGAGGAGGGGATTGAGTCCAGTCAAGGTGGCTTTTATCCACTCCTGTGTCCCCTCCACAGATGCCTACTCCCAGATGCAGCTGGTGCAGTCTGGGGCTGAGGTGAAGAAGACTGGGTCCTCAGTGAAGGTTTCCTGCAAGGCTTCCGGATACACCTTCACCTACCGCTACCTGCACTGGGTGCGACAGGCCCCCGGACAAGCGCTTGAGTGGATGGGATGGATCACACCTTTCAATGGTAACACCAACTACGCACAGAAATTCCAGGACAGAGTCACC…
OR078982.1	IGHV1-45*02_9	IGHV1-45*02	L-PART1: 1 SNV	ACAACCACATCCCTCCTCTAGAGAATCCCCTGAAAGCACAGCTCCTCACCATGGACTGGACCTGGAGAATCCTCTTCTTGGTGGCAGCAGTCACAGGTAAGGGGCTCCCAAGTCCCAGTGATGAGGAGGGGATTGAGTCCAGTCAAGGTGGCTTTTATCCACTCCTGTGTCCCCTCCACAGATGCCTACTCCCAGATGCAGCTGGTGCAGTCTGGGGCTGAGGTGAAGAAGACTGGGTCCTCAGTGAAGGTTTCCTGCAAGGCTTCCGGATACACCTTCACCTACCGCTACCTGCACTGGGTGCGACAGGCCCCCGGACAAGCGCTTGAGTGGATGGGATGGATCACACCTTTCAATGGTAACACCAACTACGCACAGAAATTCCAGGACAGAGTCACC…
OR078976.1	IGHV1-18*01_35	IGHV1-18*01	1 L-PART1: matches 04 with 1 SNV	ATGGACTGGACCTGGAGCATCCTTTTCTTGGTGGCAGCAGCAACAGGTAACGGACTCCCCAGTCCCAGGGCTGAGAGAGAAACCAGGCCAGTCATGTGAGACTTCACCCACTCCTGTGTCCTCTCCACAGGTGCCCACTCCCAGGTTCAGCTGGTGCAGTCTGGAGCTGAGGTGAAGAAGCCTGGGGCCTCAGTGAAGGTCTCCTGCAAGGCTTCTGGTTACACCTTTACCAGCTATGGTATCAGCTGGGTGCGACAGGCCCCTGGACAAGGGCTTGAGTGGATGGGATGGATCAGCGCTTACAATGGTAACACAAACTATGCACAGAAGCTCCAGGGCAGAGTCACCATGACCACAGACACATCCACGAGCACAGCCTACATGGAGCTGAGGAGCCTG…
OR079044.1	IGHV1-18*01_1	IGHV1-18*01	1 L-PART1: matches 04 with 1 SNV	ATGGACTGGACCTGGAGCATCCTTTTCTTGGTGGCAGCAGCAACAGGTAACGGACTCCCCAGTCCCAGGGCTGAGAGAGAAACCAGGCCAGTCATGTGAGACTTCACCCACTCCTGTGTCCTCTCCACAGGAGCCCACTCCCAGGTTCAGCTGGTGCAGTCTGGAGCTGAGGTGAAGAAGCCTGGGGCCTCAGTGAAGGTCTCCTGCAAGGCTTCTGGTTACACCTTTACCAGCTATGGTATCAGCTGGGTGCGACAGGCCCCTGGACAAGGGCTTGAGTGGATGGGATGGATCAGCGCTTACAATGGTAACACAAACTATGCACAGAAGCTCCAGGGCAGAGTCACCATGACCACAGACACATCCACGAGCACAGCCTACATGGAGCTGAGGAGCCTG…
