# Supplementary material for: Novel polymorphic and copy number diversity in the antibody IGH locus of South African individuals
Source: Immunogenetics. 2024 Dec 4;77(1):6. doi: 10.1007/s00251-024-01363-7 (PMC11615098; doi:10.1007/s00251-024-01363-7)
Supplement: Supplementary file 6 — Supplementary file6 (XLSX 6 KB) [file 251_2024_1363_MOESM6_ESM.xlsx]

## Sheet: sample
Table 5: IGHV Leader Sequences This table contains the leader sequences analysed in this study for novel variation. Each leader is annotated by gene with the allele v region matches.
V_region allele matches	Leader Sequence
IGHV1-18*01	ATGGACTGGACCTGGAGCATCCTTTTCTTGGTGGCAGCAGCAACAG
IGHV1-45*02/03	ATGGACTGGACCTGGAGAATCCTCTTCTTGGTGGCAGCAGCCACAG
IGHV1-3*02/03/01	ATGGACTGGACCTGGAGGATCCTCTTTTTGGTGGCAGCAGCCACAG
IGHV1-2*04/02/06/05	ATGGACTGGACCTGGAGGATCCTCTTCTTGGTGGCAGCAGCCACAG
IGHV1-46*01/03	ATGGACTGGACCTGGAGGGTCTTCTGCTTGCTGGCTGTAGCTCCAG
IGHV1-45*02	ATGGACTGGACCTGGAGAATCCTCTTCTTGGTGGCAGCAGTCACAG
IGHV1-69*p35/12/p34/14/12/01/p19/p30/13/15/p32/p33/p31	ATGGACTGGACCTGGAGGTTCCTCTTTGTGGTGGCAGCAGCTACAG
IGHV1-24*01	ATGGACTGCACCTGGAGGATCCTCTTCTTGGTGGCAGCAGCTACAG
IGHV1-58*02/p03	ATGGACTGGATTTGGAGGATCCTCTTCTTGGTGGGAGCAGCGACAG
IGHV1-69-2*01	ATGGACTGCACCTGGAGGATCCTCCTCTTGGTGGCAGCAGCTACAG
IGHV1-58*02	ATGGACTGGATTTGGAGGGTCCTCTTCTTGGTGGGAGCAGCGACAG
IGHV1-58*01	ATGGACTGGATTTGGAGGATCCTCTTCTTGGTGAGAGCAGCGACAG
IGHV1-69*13	ATGGACTGGACCTGGAGGTTCCTCTTTGTGGTGGCAGCTACAG
IGHV3-30*p20/02/01	ATGGAGTTTGGGCTGAGCTGGGTTTTCCTCGTTGCTCTTTTAAGAG
IGHV3-43*01/03/04/p03	ATGGAGTTTGGACTGAGCTGGGTTTTCCTTGTTGCTATTTTAAAAG
IGHV2-70D*14	ATGGACATACTTTGTTCCACGCTCCTGCTACTGACTGTCCCGTCCT
IGHV3-13*03/01/p06	ATGGAGTTGGGGCTGAGCTGGGTTTTCCTTGTTGCTATATTAGAAG
IGHV5-51*p11	ATGGGGTCAACCGCCATCCTCGCCCTCCTCCTGGCTGTTATCCAAG
IGHV5-51*01/p11	ATGGGGTCAACCGCCATCCTCGCCCTCCTCCTGGCTGTTCTCCAAG
IGHV3-23*03/04	ATGGAGTTTGGGCTGAGCTGGCTTTTTCTTGTGGCTATTTTAAAAG
IGHV3-73*01/04	ATGGAGTTTGGGCTGAGCTGGGTTTTCCTTGTTGCTATTTTAAAAG
IGHV2-70*15/05/p14/p24/p16	ATGGACATACTTTGTTCCACGCTCCTGCTACTGACTGTCCCGTCCT
IGHV2-70*p24/p25	ATGGACATGCTTTGTTCCATGCTCCTGCTACTGACTGTCCCGTCCT
IGHV2-70*p25	ATGGACATGCTTTGTTCCATGCTCCTGCTACTGACTGTCCCGTCTT
IGHV3-11*04/05/01	ATGGAGTTTGGGCTGAGCTGGGTTTTCCTTGTTGCTATTATAAAAG
IGHV4-30-2*01	ATGAAACACCTGTGGTTCTTCCTCCTGCTGGTGGCAGCTCCCAGAT
IGHV4-4*07	ATGAAACACCTGTGGTTCTTCCTCCTGCTGGTGGCAGCTCCCAGAT
IGHV4-4*07/p11/02	ATGAAACACCTGTGGTTCTTCCTCCTCCTGGTGGCAGCTCCCAGAT
IGHV4-4*07	ATGAAGCACCTGTGGTTCTTCCTCCTGCTGGTGGCAGCTCCCAGAT
IGHV4-4*02	ATGAAACATCTGTGGTTCTTCCTCCTCCTGGTGGCAGCTCCCAGAT
IGHV2-26*03/01	ATGGACACACTTTGCTACACACTCCTGCTGCTGACCACCCCTTCCT
IGHV2-26*p12/02/p09/p10	ATGGACACGCTTTGCTACACACTCCTGCTGCTGACCACCCCTTCCT
IGHV2-26*02	ATGGACATGCTTTGTTCCATGCTCCTGCTACTGACTGTCCCGTCCT
IGHV4-30-4*p09	ATGAAACACCTGTGGTTCTTCCTCCTGCTGGTGGCAGCTCCCAGAT
IGHV4-61*07	ATGAAACATCTGTGGTTCTTCCTTCTCCTGGTGGCAGCTCCCAGAT
IGHV4-61*02	ATGAAACATCTGTGGTTCTTCCTCCTCCTGGTGGCAGCTCCCAGAT
IGHV4-61*01	ATGAAACACCTGTGGTTCTTCCTCCTCCTGGTGGCAGCTCCCAGAT
IGHV4-61*07	ATGAAGCACCTGTGGTTCTTCCTCCTGCTGGTGGCGGCTCCCAGAT
IGHV4-28*05/p08/01/p09	ATGAAACACCTGTGGTTCTTCCTCCTGCTGGTGGCAGCTCCCAGAT
IGHV6-1*01/p03	ATGTCTGTCTCCTTCCTCATCTTCCTGCCCGTGCTGGGCCTCCCAT
IGHV3-53*02	ATGGAGTTTTGGCTGAGCTGGGTTTTCCTTGTTGCTATTTCAAAAG
IGHV3-53*01	ATGGAGTTTTGGCTGAGCTGGGTTTTCCTTGTTGCTATTTTAAAAG
IGHV3-23D*01	ATGGAGTTTGGGCTGAGCTGGCTTTTTCTTGTGGCTATTTTAAAAG
IGHV3-30-3*01	ATGGAGTTTGGGCTGAGGTGGGTTTTCCTCGTTGCTCTTTTAAGAG
IGHV4-38-2*p04/02	ATGAAGCACCTGTGGTTTTTCCTCCTGCTGGTGGCAGCTCCCAGAT
IGHV2-5*05/p11/01	ATGGACACACTTTGCTCCACGCTCCTGCTGCTGACCATCCCTTCAT
IGHV3-15*01	ATGGAGTTTGGGCTGAGCTGGATTTTCCTTGCTGCTATTTTAAAAG
IGHV4-59*01/p15/p18/08	ATGAAACATCTGTGGTTCTTCCTTCTCCTGGTGGCAGCTCCCAGAT
IGHV4-59*p19|IGHV4-59_2	ATGAAACACCTGTGGTTCTTCCTCCTCCTGGTGGCAGCTCCCAGAT
